# Supplementary material for: Glutamate metabotropic receptor 4 in breast cancer: a potential and specific target for chimeric antigen receptor therapy
Source: Front Oncol. 2026 Jan 7;15:1654977. doi: 10.3389/fonc.2025.1654977 (PMC12819273; doi:10.3389/fonc.2025.1654977)
Supplement: Additional file 1 — Primer sequences. [file Table1.xlsx]

## Sheet: Sheet1
Additional file 1. Primer sequences
Gene name	Primer (3’-5’)	Product (bp)
GAPDH-F	ACAACTTTGGTATCGTGGAAGG	101
GAPDH-R	GCCATCACGCCACAGTTTC
GRM4-F	AGCGAATTGGGCAGGATTCA	172
GRM4-R	TACTTAAGCAGCTGGGTGCC
