# Supplementary material for: Glutamate metabotropic receptor 4 in breast cancer: a potential and specific target for chimeric antigen receptor therapy
Source: Front Oncol. 2026 Jan 7;15:1654977. doi: 10.3389/fonc.2025.1654977 (PMC12819273; doi:10.3389/fonc.2025.1654977)
Supplement: Additional File 2 — Differential gene analysis by three different R packages. Three algorithms were used for differential analysis. (A) DESeq2 package showed 90 genes were downregulated while 170 were upregulated in breast cancer tissues compared to normal breast tissues. (B) The edgeR package showed 143 genes were downregulated while 242 were upregulated in breast cancer tissues compared to normal breast tissues. C. The limma package showed 138 genes were downregulated while 33 were upregulated in breast cancer tissues compared to normal breast tissues. [file Table2.xlsx]

## Sheet: Sheet1
Gene Symbol	HPA Database Link
NEK2	https://v19.proteinatlas.org/ENSG00000117650-NEK2
UBE2C	https://v19.proteinatlas.org/ENSG00000175063-UBE2C
S100P	https://v19.proteinatlas.org/ENSG00000163993-S100P
PLAC1	https://v19.proteinatlas.org/ENSG00000170965-PLAC1
MMP11	https://v19.proteinatlas.org/ENSG00000099953-MMP11
EPYC	https://v19.proteinatlas.org/ENSG00000083782-EPYC
COMP	https://v19.proteinatlas.org/ENSG00000105664-COMP
MMP1	https://v19.proteinatlas.org/ENSG00000196611-MMP1
COL11A1	https://v19.proteinatlas.org/ENSG00000060718-COL11A1
GJB2	https://v19.proteinatlas.org/ENSG00000165474-GJB2
GRM4	https://v19.proteinatlas.org/ENSG00000124493-GRM4
